# Supplementary material for: Interventions to Address Health-Related Social Needs Among People with Kidney Failure: A Rapid Scoping Review
Source: Int J Environ Res Public Health. 2025 Aug 26;22(9):1330. doi: 10.3390/ijerph22091330 (PMC12469606; doi:10.3390/ijerph22091330)
Supplement: Supplementary file 1 [file ijerph-22-01330-s001.zip]

Archive with 1 entries (1 files):
- ijerph-3763491-supplementary.pdf
